# Supplementary material for: Stability of Myeloid Cell Phenotype and Function Across a Broad Age Range in Humans and Cynomolgus Monkeys, and a Dominant Contribution of Humoral Factors in the Control of Bacterial Infection
Source: Biomedicines. 2025 Dec 29;14(1):71. doi: 10.3390/biomedicines14010071 (PMC12838355; doi:10.3390/biomedicines14010071)
Supplement: Supplementary file 1 [file biomedicines-14-00071-s001.zip]

Archive with 3 entries (3 files):
- Supplementary Figures.pdf
- Supplementary Tables.pdf
- Supplementry Movie S1.mov
